# Supplementary material for: H2A-H2B Histone Dimer Plasticity and Its Functional Implications
Source: Cells. 2022 Sep 12;11(18):2837. doi: 10.3390/cells11182837 (PMC9496766; doi:10.3390/cells11182837)
Supplement: Supplementary file 1 [file cells-11-02837-s001.zip]

Archive with 1 entries (1 files):
- cells-1890073-supplementary.pdf
